# Supplementary material for: Bio-Based pH Indicator Films for Intelligent Food Packaging Applications
Source: Polymers (Basel). 2022 Sep 1;14(17):3622. doi: 10.3390/polym14173622 (PMC9460188; doi:10.3390/polym14173622)
Supplement: Supplementary file 1 [file polymers-14-03622-s001.zip]

Archive with 1 entries (1 files):
- polymers-1878108-supplementary.pdf
